# Supplementary material for: Association between proton pump inhibitor use and upper gastrointestinal cancer: A matched case-control study accounting for reverse causation and confounding by indication
Source: PLoS Med. 2026 Jan 6;23(1):e1004842. doi: 10.1371/journal.pmed.1004842 (PMC12773814; doi:10.1371/journal.pmed.1004842)
Supplement: S1 Table — Counts/percentages of PPI purchases in each pre-diagnosis window (0–1 month; 2–6 months, 6–12 months, 1–2 years, 2–3 years, 3–10 years) and prevalence of upper GI symptom-related diagnoses recorded before the index date in cases and controls. (XLSX) [file pmed.1004842.s004.xlsx]

## Sheet: S1 Table
S1 Table: Medication exposure by time window and GI symptom diagnoses.
med id	med name		case Count	ctrl Count	case Percent	ctrl Percent	P Value	Odds Ratio	CI Lower	CI Upper
A02BA03	Famotidine PO	0 - 0.1y	27	195	3.08571	2.22857	0.123075	1.3968	0.891949	2.11076
A02BA03	Famotidine PO	0.1 - 0.5y	49	301	5.6	3.44	0.00228002	1.66504	1.1949	2.27931
A02BA03	Famotidine PO	0.5 - 1y	40	321	4.57143	3.66857	0.190595	1.25786	0.875186	1.76643
A02BA03	Famotidine PO	1 - 2y	56	443	6.4	5.06286	0.0929244	1.28213	0.944284	1.71338
A02BA03	Famotidine PO	2 - 3y	48	434	5.48571	4.96	0.515044	1.1121	0.800708	1.51526
A02BA03	Famotidine PO	3 - 10y	144	1224	16.4571	13.9886	0.0477519	1.21121	0.995784	1.46567
A02BA03	Famotidine PO	0 - 5y	139	1072	15.8857	12.2514	0.00271373	1.35262	1.10781	1.64278
A02BC01	Omeprazole PO	0 - 0.1y	216	850	24.6857	9.71429	2.47477e-33	3.04574	2.55915	3.61619
A02BC01	Omeprazole PO	0.1 - 0.5y	292	1338	33.3714	15.2914	7.96416e-36	2.7743	2.37412	3.23748
A02BC01	Omeprazole PO	0.5 - 1y	189	1372	21.6	15.68	1.15395e-05	1.4815	1.24179	1.76151
A02BC01	Omeprazole PO	1 - 2y	232	1692	26.5143	19.3371	1.00397e-06	1.505	1.27772	1.76841
A02BC01	Omeprazole PO	2 - 3y	202	1554	23.0857	17.76	0.000162331	1.38982	1.17056	1.64502
A02BC01	Omeprazole PO	3 - 10y	338	3099	38.6286	35.4171	0.0592569	1.14772	0.99171	1.32698
A02BC01	Omeprazole PO	0 - 5y	524	3175	59.8857	36.2857	3.65934e-41	2.62108	2.26893	3.03042
A02BC03	Lansoprazole PO	0 - 0.1y	39	154	4.45714	1.76	1.51396e-06	2.60359	1.77029	3.75053
A02BC03	Lansoprazole PO	0.1 - 0.5y	44	216	5.02857	2.46857	4.32292e-05	2.09174	1.4652	2.92939
A02BC03	Lansoprazole PO	0.5 - 1y	28	213	3.2	2.43429	0.172459	1.32491	0.854413	1.98496
A02BC03	Lansoprazole PO	1 - 2y	30	283	3.42857	3.23429	0.763944	1.06222	0.698867	1.56249
A02BC03	Lansoprazole PO	2 - 3y	31	280	3.54286	3.2	0.54825	1.11104	0.735711	1.62603
A02BC03	Lansoprazole PO	3 - 10y	66	604	7.54286	6.90286	0.48576	1.1003	0.831566	1.43641
A02BC03	Lansoprazole PO	0 - 5y	109	598	12.4571	6.83429	1.81007e-08	1.93968	1.54617	2.41673
A02BC05	Esomeprazole PO	0 - 0.1y	112	194	12.8	2.21714	2.14904e-41	6.47035	5.02159	8.31034
A02BC05	Esomeprazole PO	0.1 - 0.5y	119	301	13.6	3.44	1.56556e-31	4.41733	3.49665	5.55535
A02BC05	Esomeprazole PO	0.5 - 1y	53	301	6.05714	3.44	0.000303348	1.80968	1.31349	2.45371
A02BC05	Esomeprazole PO	1 - 2y	49	334	5.6	3.81714	0.0139594	1.49469	1.07484	2.04129
A02BC05	Esomeprazole PO	2 - 3y	35	270	4	3.08571	0.155345	1.3086	0.886322	1.8808
A02BC05	Esomeprazole PO	3 - 10y	40	374	4.57143	4.27429	0.662179	1.07287	0.748331	1.50206
A02BC05	Esomeprazole PO	0 - 5y	210	739	24	8.44571	2.40862e-38	3.42238	2.86569	4.07754
A12AA04	Calcium Carbonate PO	0 - 0.1y	3	23	0.342857	0.262857	0.727012	1.30535	0.250403	4.33348
A12AA04	Calcium Carbonate PO	0.1 - 0.5y	7	52	0.8	0.594286	0.490715	1.34889	0.515313	2.99353
A12AA04	Calcium Carbonate PO	0.5 - 1y	9	58	1.02857	0.662857	0.20134	1.55736	0.675947	3.17922
A12AA04	Calcium Carbonate PO	1 - 2y	5	71	0.571429	0.811429	0.551109	0.702567	0.220742	1.72441
A12AA04	Calcium Carbonate PO	2 - 3y	3	69	0.342857	0.788571	0.212276	0.432865	0.0869546	1.32331
A12AA04	Calcium Carbonate PO	3 - 10y	24	186	2.74286	2.12571	0.225175	1.29847	0.806629	2.00615
A12AA04	Calcium Carbonate PO	0 - 5y	24	201	2.74286	2.29714	0.410367	1.19948	0.746456	1.84914
	Diagnosis		case_Count	ctrl - Count	case_Percent	ctrl_Percent	P_Value	Odds_Ratio	CI_Lower	CI_Upper
	PUD		90	201	10.2857	2.29714	6.07713e-27	4.87493	3.71821	6.35324
	ABDOMINAL.PAIN		607	3961	69.3714	45.2686	1.04189e-42	2.73811	2.35271	3.19296
	GERD		186	1159	21.2571	13.2457	6.62725e-10	1.76796	1.4782	2.10711
	GASTRITIS		181	864	20.6857	9.87429	4.00395e-19	2.3801	1.98047	2.85062
	H.PYLORI		187	954	21.3714	10.9029	4.33637e-17	2.22082	1.85381	2.65201
	ALCOHOLISM		17	56	1.94286	0.64	0.000225933	3.07565	1.66754	5.39996
	CONSTIPATION		165	1294	18.8571	14.7886	0.00181818	1.33901	1.11211	1.60545
