# Supplementary material for: Association between proton pump inhibitor use and upper gastrointestinal cancer: A matched case-control study accounting for reverse causation and confounding by indication
Source: PLoS Med. 2026 Jan 6;23(1):e1004842. doi: 10.1371/journal.pmed.1004842 (PMC12773814; doi:10.1371/journal.pmed.1004842)
Supplement: S2 Table — Distribution of primary sites among upper GI cancers with a confirmed site in the national cancer registry (counts and percentages). (XLSX) [file pmed.1004842.s005.xlsx]

## Sheet: S2 Table
S2 Table: Tumor site (registry-documented cases).
site_code	site_name	n
C15.3	Upper third of esophagus	1
C15.4	Middle third of esophagus	10
C15.5	Lower third of esophagus	28
C15.8	Overlapping lesion of esophagus	1
C15.9	Esophagus, NOS	41
C16.0	Cardia, NOS	85
C16.1	Fundus of stomach	7
C16.2	Body of stomach	61
C16.3	Gastric antrum	93
C16.4	Pylorus	10
C16.5	Lesser curvature of stomach, NOS	10
C16.6	Greater curvature of stomach, NOS	7
C16.8	Overlapping lesion of stomach	9
C16.9	Stomach, NOS	272
C17.0	Duodenum	18
C17.1	Jejunum	4
C17.2	Ileum	5
C17.9	Small intestine, NOS	9
C26.9	Gastrointestinal tract, NOS	7
