# Supplementary material for: Association between proton pump inhibitor use and upper gastrointestinal cancer: A matched case-control study accounting for reverse causation and confounding by indication
Source: PLoS Med. 2026 Jan 6;23(1):e1004842. doi: 10.1371/journal.pmed.1004842 (PMC12773814; doi:10.1371/journal.pmed.1004842)
Supplement: S3 Table — Distribution of histologic morphologies for registry-documented upper GI cancers. (XLSX) [file pmed.1004842.s006.xlsx]

## Sheet: S3 Table
S3 Table: Tumor morphology (registry-documented cases).
morphology_code	morphology_label	n
80003	TUMOR MALIGNANT NOS	24
80013	TUMOR CELLS MALIGNANT	2
80103	CARCINOMA NOS	35
80203	UNDIFFERENTIATED CARCINOMA	1
80323	SPINDLE CELL CARCINOMA	1
80413	SMALL CELL CARCINOMA	1
80702	SQUAMOUS CELL CARCINOMA IN SITU	1
80703	SQUAMOUS CELL CARCINOMA	36
80713	SQ CELL LARGE CELL CA KERATINIZING	2
80723	SQ LARGE CELL CA NONKERATINIZING	1
81402	ADENOCARCINOMA IN SITU	8
81403	ADENOCARCINOMA	317
81413	SCIRRHOUS CARCINOMA	1
81443	ADENOCARCINOMA INTESTINAL TYPE	53
81453	CARCINOMA DIFFUSE TYPE	7
82103	ADENOCARCINOMA IN POLYP, IN TUBULAR ADENOMA	2
82113	TUBULAR CARCINOMA	4
82403	NEUROENDOCRINE TUMOR/CARCINOMA GRADE 1/LOW GRADE	11
82443	MIXED ADENONEUROENDOCRINE CARCINOMA	1
82463	NEUROENDOCRINE CARCINOMA	7
82493	NEUROENDOCRINE CARCINOMA MODER.DIFFERENTED	1
82613	ADENOCARCINOMA IN VILLOUS ADENOMA	2
82633	ADENOCARCINOMA IN TUBULOVILLOUS ADENOMA	2
84803	MUCINOUS/COLLOID ADENOCARCINOMA	4
84813	MUCIN PRODUCING/SECRETING ADENOCARCINOMA	10
84903	SIGNET RING CELL CARCINOMA-KRUKENBERG TUMOR	104
85003	INFILTRATING DUCT CARCINOMA C50	1
85103	MEDULLARY CARCINOMA, NOS	1
85603	ADENOSQUAMOUS CARCINOMA	3
89361	GASTROINTESTINAL STROMAL TUMOR/GIST	2
89363	GASTROINTESTINAL STROMAL SARCOMA /GIST	4
90443	CLEAR CELL SARC NONKIDNEY	1
95913	NON-HODGKIN`S LYMPHOMA NOS	2
96993	MARGINAL ZONE B-CELL/ MALT LYMPHOMA	28
