# Supplementary material for: Association between proton pump inhibitor use and upper gastrointestinal cancer: A matched case-control study accounting for reverse causation and confounding by indication
Source: PLoS Med. 2026 Jan 6;23(1):e1004842. doi: 10.1371/journal.pmed.1004842 (PMC12773814; doi:10.1371/journal.pmed.1004842)
Supplement: S4 Table — Distribution of tumor differentiation grades for registry-documented upper GI cancers. (XLSX) [file pmed.1004842.s007.xlsx]

## Sheet: S4 Table
S4 Table: Tumor differentiation (registry-documented cases).
differentiation_code	differentiation_desc	n
1	Grade I Well differentiated (low grade) 2,3,4 1,2	48
2	Grade II Moderatly differentiated 5,6 3	121
3	Grade III Poorly differentiated 7,8,9,10 4,5	275
4	Grade IV Undifferentiated	13
6	b_cell (lymphoma or leukemia	18
9	Not determined/stated/applicable	205
