# Supplementary material for: Association between proton pump inhibitor use and upper gastrointestinal cancer: A matched case-control study accounting for reverse causation and confounding by indication
Source: PLoS Med. 2026 Jan 6;23(1):e1004842. doi: 10.1371/journal.pmed.1004842 (PMC12773814; doi:10.1371/journal.pmed.1004842)
Supplement: S5 Table — List of ICD-9 codes and code groupings used to identify incident upper GI cancer in the electronic health record when no corresponding registry record was available. (XLSX) [file pmed.1004842.s008.xlsx]

## Sheet: S5 Table
S5 Table: ICD-9 diagnosis codes used for upper GI cancers documented only in the LHS EHR.
code_diag	teur_diag	n
150	MAL NEO ESOPHAGUS NOS	25
150	MAL NEO GI TRACT ILL-DEF	5
150	MAL NEO LOWER 3RD ESOPH	20
150	MAL NEO MIDDLE 3RD ESOPH	5
150	MAL NEO STOMACH CARDIA	1
150	MALIG NEOPL STOMACH NOS	1
150	MALIGNANT NEOPLASM OF ESOPHAGUS	35
150.2	MAL NEO STOMACH CARDIA	1
150.2	MALIG CARCINOID OTH SITE	1
150.2	MALIGNANT NEOPLASM OF ABDOMINAL ESOPHAGUS	3
150.3	MALIGNANT NEOPLASM OF UPPER THIRD OF ESOPHAGUS	3
150.4	CA IN SITU ESOPHAGUS	1
150.4	MAL NEO MIDDLE 3RD ESOPH	2
150.4	MALIGNANT NEOPLASM OF MIDDLE THIRD OF ESOPHAGUS	1
150.5	MAL NEO LOWER 3RD ESOPH	1
150.5	MAL NEO STOMACH CARDIA	2
150.5	MAL NEO UPPER 3RD ESOPH	1
150.5	MALIGNANT NEOPLASM OF LOWER THIRD OF ESOPHAGUS	7
150.8	MALIGNANT NEOPLASM OF OTHER SPECIFIED PART OF ESOPHAGUS	4
150.9	MALIGNANT NEOPLASM OF ESOPHAGUS, UNSPECIFIED	9
151	CA IN SITU STOMACH	6
151	MAL NEO DESCEND COLON	1
151	MAL NEO PYLORIC ANTRUM	72
151	MAL NEO STOM GREAT CURV	4
151	MAL NEO STOM LESSER CURV	2
151	MAL NEO STOMACH BODY	40
151	MAL NEO STOMACH CARDIA	64
151	MAL NEO STOMACH FUNDUS	6
151	MALIG CARCINOID STOMACH	3
151	MALIG NEOPL STOMACH NEC	7
151	MALIG NEOPL STOMACH NOS	178
151	MALIGNANT NEO PYLORUS	2
151	MALIGNANT NEOPLASM OF STOMACH	103
151	UNC BEHAV NEO INTESTINE	1
151	MAL NEO STOMACH CARDIA	2
151	MALIGNANT NEOPLASM OF CARDIA	5
151.1	MALIGNANT NEOPLASM OF PYLORUS	1
151.2	MAL NEO PYLORIC ANTRUM	2
151.2	MALIGNANT NEOPLASM OF PYLORIC ANTRUM	3
151.3	MALIGNANT NEOPLASM OF FUNDUS OF STOMACH	5
151.4	MAL NEO PYLORIC ANTRUM	1
151.4	MAL NEO STOM LESSER CURV	3
151.4	MAL NEO STOMACH BODY	3
151.4	MAL NEO STOMACH CARDIA	9
151.4	MALIG NEOPL STOMACH NOS	20
151.4	MALIGNANT NEO PYLORUS	4
151.4	MALIGNANT NEOPLASM OF BODY OF STOMACH	46
151.5	MALIGNANT NEOPLASM OF LESSER CURVATURE OF STOMACH, UNSPECIFIED	6
151.6	MALIGNANT NEOPLASM OF GREATER CURVATURE OF STOMACH, UNSPECIFIED	1
151.8	MAL NEO STOM GREAT CURV	2
151.8	MAL NEO STOMACH BODY	1
151.8	MALIGNANT NEO PYLORUS	1
151.8	MALIGNANT NEOPLASM OF OTHER SPECIFIED SITES OF STOMACH	18
151.88	GASTRIC MALT LYMPHOMA	29
151.88	MARGNL ZONE LYM XTRNDL	7
151.88	OTH LYMP UNSP XTRNDL ORG	21
151.9	MAL NEO STOMACH BODY	4
151.9	MAL NEO STOMACH FUNDUS	1
151.9	MALIG NEOPL STOMACH NOS	1
151.9	MALIGNANT NEOPLASM OF STOMACH, UNSPECIFIED	23
152	MALIGNANT NEOPLASM OF SMALL INTESTINE, INCLUDING DUODENUM	1
152	MALIGNANT NEOPL DUODENUM	15
152	MALIGNANT NEOPLASM OF DUODENUM	7
152	UNC BEHAV NEO INTESTINE	1
152.1	MALIGNANT NEOPL JEJUNUM	2
152.2	MALIGNANT NEOPLASM ILEUM	5
152.2	MALIGNANT NEOPLASM OF ILEUM	1
152.8	MAL NEO SMALL BOWEL NOS	3
152.8	MALIGNANT NEOPLASM OF OTHER SPECIFIED SITES OF SMALL INTESTINE	5
152.9	MAL NEO GI TRACT ILL-DEF	1
152.9	MAL NEO SMALL BOWEL NOS	4
152.9	MALIGNANT NEOPL JEJUNUM	2
152.9	MALIGNANT NEOPLASM OF SMALL INTESTINE, UNSPECIFIED	4
