# Supplementary material for: Association between proton pump inhibitor use and upper gastrointestinal cancer: A matched case-control study accounting for reverse causation and confounding by indication
Source: PLoS Med. 2026 Jan 6;23(1):e1004842. doi: 10.1371/journal.pmed.1004842 (PMC12773814; doi:10.1371/journal.pmed.1004842)
Supplement: S6 Table — Code lists for dyspepsia, gastroesophageal reflux disease, abdominal pain, gastritis, peptic ulcer disease, and H. pylori infection were used to construct symptom-related covariates. Abbreviations: aOR, adjusted odds ratio; BMI, body mass index; CI, confidence interval; EHR, electronic health record; GI, gastrointestinal; LHS, Leumit Health Services; PPI, proton pump inhibitor. (XLSX) [file pmed.1004842.s009.xlsx]

## Sheet: S6 Table
S6 Table: ICD-9 codes for GI symptoms and related diagnoses.
cat_id	ICDCd	ICDDesk
ABDOMINAL PAIN	574.201	BILIARY COLIC WITHOUT MENTION OF OBSTRUCTION
ABDOMINAL PAIN	574.211	BILIARY COLIC WITH OBSTRUCTION
ABDOMINAL PAIN	789	ABDOMINAL PAIN
ABDOMINAL PAIN	789	ABDOMINAL PAIN, UNSPECIFIED SITE
ABDOMINAL PAIN	789.001	ABDOMINAL COLIC
ABDOMINAL PAIN	789.002	INFANTILE COLIC
ABDOMINAL PAIN	789.003	ABDOMINAL CRAMPS
ABDOMINAL PAIN	789.01	ABDOMINAL PAIN, UPPER QUADRANT
ABDOMINAL PAIN	789.02	ABDOMINAL PAIN, LEFT UPPER QUADRANT
ABDOMINAL PAIN	789.03	ABDOMINAL PAIN, LOWER QUADRANT
ABDOMINAL PAIN	789.04	ABDOMINAL PAIN, LEFT LOWER QUADRANT
ABDOMINAL PAIN	789.05	ABDOMINAL PAIN, PERIUMBILICAL
ABDOMINAL PAIN	789.06	ABDOMINAL PAIN, EPIGASTRIC
ABDOMINAL PAIN	789.07	ABDOMINAL PAIN, GENERALIZED
ABDOMINAL PAIN	789.08	FLANK PAIN
ABDOMINAL PAIN	789.09	ABDOMINAL PAIN, OTHER SPECIFIED SITE
ABDOMINAL PAIN	789.7	COLIC
ABDOMINAL PAIN	789.7	COLIC NOS
ABDOMINAL PAIN	789.71	INFANTILE COLIC
GASTRITIS	534.45	GASTRITIS DUE TO HELICOBACTER PYLORI
GASTRITIS	535	GASTRITIS AND DUODENITIS
GASTRITIS	535	ACUTE GASTRITIS
GASTRITIS	535	GASTRITIS, ACUTE, WITHOUT MENTION OF HEMORRHAGE
GASTRITIS	535.01	GASTRITIS, ACUTE, WITH HEMORRHAGE
GASTRITIS	535.1	GASTRITIS, ATROPHIC, WITHOUT MENTION OF HEMORRHAGE
GASTRITIS	535.11	GASTRITIS, ATROPHIC, WITH HEMORRHAGE
GASTRITIS	535.3	GASTRITIS, ALCOHOLIC, WITHOUT MENTION OF HEMORRHAGE
GASTRITIS	535.31	GASTRITIS, ALCOHOLIC, WITH HEMORRHAGE
GASTRITIS	535.4	OTHER SPECIFIED GASTRITIS
GASTRITIS	535.4	GASTRITIS, OTHER SPECIFIED, WITHOUT MENTION OF HEMORRHAGE
GASTRITIS	535.41	GASTRITIS, OTHER SPECIFIED, WITH HEMORRHAGE
GASTRITIS	535.45	GASTRITIS DUE TO HELICOBACTER PYLORI
GASTRITIS	535.5	UNSPECIFIED GASTRITIS AND GASTRODUODENITIS
GASTRITIS	535.5	GASTRITIS AND GASTRODUODENITIS, UNSPECIFIED, WITHOUT MENTION OF HEMORRHAGE
GASTRITIS	535.5	COLLAGENOUS GASTRITIS
GASTRITIS	535.51	GASTRITIS AND GASTRODUODENITIS,UNSPECIFIED WITH HEMORRHAGE
GASTRITIS	535.7	EOSINOPHILIC GASTRITIS
GASTRITIS	V65.33	DIETARY SURVEILLANCE AND COUNSELING IN GASTRITIS
GERD	530.11	REFLUX ESOPHAGITIS
GERD	530.81	ESOPHAGEAL REFLUX
GERD	530.81	GASTROESOPHAGEAL REFLUX-GERD
H PYLORI	41.86	HELICOBACTER PYLORI [H. PYLORI] INFECTION
H PYLORI	534.45	GASTRITIS DUE TO HELICOBACTER PYLORI
H PYLORI	535.45	GASTRITIS DUE TO HELICOBACTER PYLORI
PUD	531	GASTRIC ULCER
PUD	531	GASTRIC ULCER, ACUTE, WITH HEMORRHAGE
PUD	531	GASTRIC ULCER, ACUTE, WITH HEMORRHAGE, WITHOUT MENTION OF OBSTRUCTION
PUD	531.01	GASTRIC ULCER, ACUTE, WITH HEMORRHAGE AND OBSTRUCTION
PUD	531.1	GASTRIC ULCER, ACUTE, WITH PERFORATION
PUD	531.1	GASTRIC ULCER, ACUTE, WITH PERFORATION, WITHOUT MENTION OF OBSTRUCTION
PUD	531.11	GASTRIC ULCER, ACUTE, WITH PERFORATION AND OBSTRUCTION
PUD	531.2	GASTRIC ULCER, ACUTE, WITH HEMORRHAGE AND PERFORATION
PUD	531.2	GASTRIC ULCER, ACUTE, WITH HEMORRHAGE AND PERFORATION, WITHOUT MENTION OF OBSTRUCTION
PUD	531.21	GASTRIC ULCER, ACUTE, WITH HEMORRHAGE AND PERFORATION AND OBSTRUCTION
PUD	531.3	GASTRIC ULCER, ACUTE, WITHOUT MENTION OF HEMORRHAGE OR PERFORATION
PUD	531.3	GASTRIC ULCER, ACUTE, WITHOUT MENTION OF HEMORRHAGE OR PERFORATION OR OBSTRUCTION
PUD	531.31	GASTRIC ULCER, ACUTE, WITHOUT MENTION OF HEMORRHAGE OR PERFORATION, WITH OBSTRUCTION
PUD	531.4	GASTRIC ULCER, CHRONIC OR UNSPECIFIED, WITH HEMORRHAGE
PUD	531.4	GASTRIC ULCER, CHRONIC OR UNSPECIFIED, WITH HEMORRHAGE, WITHOUT MENTION OF OBSTRUCTION
PUD	531.41	GASTRIC ULCER, CHRONIC OR UNSPECIFIED, WITH HEMORRHAGE AND OBSTRUCTION
PUD	531.5	GASTRIC ULCER, CHRONIC OR UNSPECIFIED, WITH PERFORATION
PUD	531.5	GASTRIC ULCER, CHRONIC OR UNSPECIFIED, WITH PERFORATION, WITHOUT MENTION OF OBSTRUCTION
PUD	531.51	GASTRIC ULCER, CHRONIC OR UNSPECIFIED, WITH PERFORATION AND OBSTRUCTION
PUD	531.6	GASTRIC ULCER, CHRONIC OR UNSPECIFIED, WITH HEMORRHAGE AND PERFORATION
PUD	531.6	GASTRIC ULCER, CHRONIC OR UNSPECIFIED, WITH HEMORRHAGE AND PERFORATION, WITHOUT MENTION OF OBSTRUCTION
PUD	531.61	GASTRIC ULCER, CHRONIC OR UNSPECIFIED, WITH HEMORRHAGE AND PERFORATION AND OBSTRUCTION
PUD	531.7	GASTRIC ULCER, CHRONIC, WITHOUT MENTION OF HEMORRHAGE OR PERFORATION
PUD	531.7	GASTRIC ULCER, CHRONIC, WITHOUT MENTION OF HEMORRHAGE OR PERFORATION OR OBSTRUCTION
PUD	531.71	GASTRIC ULCER, CHRONIC, WITHOUT MENTION OF HEMORRHAGE OR PERFORATION, WITH OBSTRUCTION
PUD	531.9	GASTRIC ULCER, UNSPECIFIED AS ACUTE OR CHRONIC, WITHOUT MENTION OF HEMORRHAGE OR PERFORATION
PUD	531.9	GASTRIC ULCER, UNSPECIFIED AS ACUTE OR CHRONIC, WITHOUT MENTION OF HEMORRHAGE OR PERFORATION, WITHOUT MENTION OF OBSTRUCTION
PUD	531.91	GASTRIC ULCER, UNSPECIFIED AS ACUTE OR CHRONIC, WITHOUT MENTION OF HEMORRHAGE OR PERFORATION, WITH OBSTRUCTION
PUD	532	DUODENAL ULCER
PUD	532	DUODENAL ULCER WITH HEMORRHAGE, ACUTE
PUD	532	DUODENAL ULCER WITH HEMORRHAGE, ACUTE, WITHOUT MENTION OF OBSTRUCTION
PUD	532.01	DUODENAL ULCER WITH HEMORRHAGE, ACUTE, WITH OBSTRUCTION
PUD	532.1	DUODENAL ULCER WITH PERFORATION, ACUTE
PUD	532.1	DUODENAL ULCER WITH PERFORATION, ACUTE, WITHOUT MENTION OF OBSTRUCTION
PUD	532.2	DUODENAL ULCER WITH HEMORRHAGE AND PERFORATION, ACUTE
PUD	532.2	DUODENAL ULCER WITH HEMORRHAGE AND PERFORATION, ACUTE, WITHOUT MENTION OF OBSTRUCTION
PUD	532.21	DUODENAL ULCER WITH HEMORRHAGE AND PERFORATION, ACUTE, WITH OBSTRUCTION
PUD	532.3	DUODENAL ULCER, ACUTE, WITHOUT MENTION OF HEMORRHAGE OR PERFORATION
PUD	532.3	DUODENAL ULCER, ACUTE, WITHOUT MENTION OF HEMORRHAGE OR PERFORATION, WITHOUT MENTION OF OBSTRUCTION
PUD	532.31	DUODENAL ULCER, ACUTE, WITHOUT MENTION OF HEMORRHAGE OR PERFORATION, WITH OBSTRUCTION
PUD	532.4	DUODENAL ULCER WITH HEMORRHAGE, CHRONIC OR UNSPECIFIED
PUD	532.4	DUODENAL ULCER WITH HEMORRHAGE, CHRONIC OR UNSPECIFIED, WITHOUT MENTION OF OBSTRUCTION
PUD	532.41	DUODENAL ULCER WITH HEMORRHAGE, WITH OBSTRUCTION
PUD	532.5	DUODENAL ULCER WITH PERFORATION, CHRONIC OR UNSPECIFIED
PUD	532.5	DUODENAL ULCER WITH PERFORATION, CHRONIC OR UNSPECIFIED, WITHOUT MENTION OF OBSTRUCTION
PUD	532.51	DUODENAL ULCER WITH PERFORATION, CHRONIC OR UNSPECIFIED, WITH OBSTRUCTION
PUD	532.6	DUODENAL ULCER WITH HEMORRHAGE AND PERFORATION, CHRONIC OR UNSPECIFIED
PUD	532.6	DUODENAL ULCER WITH HEMORRHAGE AND PERFORATION, CHRONIC OR UNSPECIFIED, WITHOUT MENTION OF OBSTRUCTION
PUD	532.61	DUODENAL ULCER WITH HEMORRHAGE AND PERFORATION, CHRONIC OR UNSPECIFIED, WITH OBSTRUCTION
PUD	532.7	DUODENAL ULCER, CHRONIC, WITHOUT MENTION OF HEMORRHAGE OR PERFORATION
PUD	532.7	DUODENAL ULCER, CHRONIC, WITHOUT MENTION OF HEMORRHAGE OR PERFORATION, WITHOUT MENTION OF OBSTRUCTION
PUD	532.71	DUODENAL ULCER, CHRONIC, WITHOUT MENTION OF HEMORRHAGE OR PERFORATION, WITH OBSTRUCTION
PUD	532.9	DUODENAL ULCER, UNSPECIFIED AS ACUTE OR CHRONIC, WITHOUT MENTION OF HEMORRHAGE OR PERFORATION
PUD	532.9	DUODENAL ULCER, UNSPECIFIED AS ACUTE OR CHRONIC, WITHOUT HEMORRHAGE OR PERFORATION, WITHOUT MENTION OF OBSTRUCTION
PUD	532.91	DUODENAL ULCER, UNSPECIFIED AS ACUTE OR CHRONIC, WITHOUT MENTION OF HEMORRHAGE OR PERFORATION, WITH OBSTRUCTION
PUD	533	PEPTIC ULCER, SITE UNSPECIFIED
PUD	533	PEPTIC ULCER, ACUTE, UNSPECIFIED SITE WITH HEMORRHAGE
PUD	533	PEPTIC ULCER, ACUTE, UNSPECIFIED SITE WITH HEMORRHAGE, WITHOUT MENTION OF OBSTRUCTION
PUD	533.01	PEPTIC ULCER, ACUTE, UNSPECIFIED SITE WITH HEMORRHAGE, WITH OBSTRUCTION
PUD	533.1	PEPTIC ULCER, ACUTE, UNSPECIFIED SITE WITH PERFORATION
PUD	533.1	PEPTIC ULCER, ACUTE, UNSPECIFIED SITE WITH PERFORATION, WITHOUT MENTION OF OBSTRUCTION
PUD	533.11	PEPTIC ULCER, ACUTE, UNSPECIFIED SITE WITH PERFORATION, WITH OBSTRUCTION
PUD	533.2	PEPTIC ULCER, ACUTE, UNSPECIFIED SITE WITH HEMORRHAGE AND PERFORATION
PUD	533.2	PEPTIC ULCER, ACUTE, UNSPECIFIED SITE WITH HEMORRHAGE AND PERFORATION, WITHOUT MENTION OF OBSTRUCTION
PUD	533.21	PEPTIC ULCER, ACUTE, UNSPECIFIED SITE WITH HEMORRHAGE AND PERFORATION, WITH OBSTRUCTION
PUD	533.3	PEPTIC ULCER, ACUTE, UNSPECIFIED SITE WITHOUT MENTION OF HEMORRHAGE AND PERFORATION
PUD	533.3	PEPTIC ULCER, ACUTE, UNSPECIFIED SITE WITHOUT MENTION OF HEMORRHAGE AND PERFORATION, WITHOUT MENTION OF OBSTRUCTION
PUD	533.31	PEPTIC ULCER, ACUTE, UNSPECIFIED SITE WITHOUT MENTION OF HEMORRHAGE AND PERFORATION, WITH OBSTRUCTION
PUD	533.4	PEPTIC ULCER, CHRONIC OR UNSPECIFIED, UNSPECIFIED SITE WITH HEMORRHAGE
PUD	533.4	PEPTIC ULCER, CHRONIC OR UNSPECIFIED, UNSPECIFIED SITE WITH HEMORRHAGE, WITHOUT MENTION OF OBSTRUCTION
PUD	533.41	PEPTIC ULCER, CHRONIC OR UNSPECIFIED, UNSPECIFIED SITE WITH HEMORRHAGE, WITH OBSTRUCTION
PUD	533.5	PEPTIC ULCER, CHRONIC OR UNSPECIFIED, UNSPECIFIED SITE WITH PERFORATION
PUD	533.5	PEPTIC ULCER, CHRONIC OR UNSPECIFIED, UNSPECIFIED SITE WITH PERFORATION, WITHOUT MENTION OF OBSTRUCTION
PUD	533.51	PEPTIC ULCER, CHRONIC OR UNSPECIFIED, UNSPECIFIED SITE WITH PERFORATION, WITH OBSTRUCTION
PUD	533.6	PEPTIC ULCER, CHRONIC OR UNSPECIFIED, UNSPECIFIED SITE WITH HEMORRHAGE AND PERFORATION
PUD	533.6	PEPTIC ULCER, CHRONIC OR UNSPECIFIED, UNSPECIFIED SITE WITH HEMORRHAGE AND PERFORATION, WITHOUT MENTION OF OBSTRUCTION
PUD	533.61	PEPTIC ULCER, CHRONIC OR UNSPECIFIED, UNSPECIFIED SITE WITH HEMORRHAGE AND PERFORATION, WITH OBSTRUCTION
PUD	533.7	PEPTIC ULCER, CHRONIC, UNSPECIFIED SITE WITHOUT MENTION OF HEMORRHAGE OR PERFORATION
PUD	533.7	PEPTIC ULCER, CHRONIC, UNSPECIFIED SITE WITHOUT MENTION OF HEMORRHAGE OR PERFORATION OR OBSTRUCTION
PUD	533.71	PEPTIC ULCER, CHRONIC, UNSPECIFIED SITE WITHOUT MENTION OF HEMORRHAGE OR PERFORATION, WITH OBSTRUCTION
PUD	533.9	PEPTIC ULCER OF UNSPECIFIED SITE, UNSPECIFIED AS ACUTE OR CHRONIC, WITHOUT MENTION OF HEMORRHAGE OR PERFORATION
PUD	533.9	PEPTIC ULCER OF UNSPECIFIED SITE, UNSPECIFIED AS ACUTE OR CHRONIC, WITHOUT MENTION OF HEMORRHAGE OR PERFORATION, WITHOUT MENTION OF OBSTRUCTION
PUD	533.91	PEPTIC ULCER OF UNSPECIFIED SITE, UNSPECIFIED AS ACUTE OR CHRONIC, WITHOUT MENTION OF HEMORRHAGE OR PERFORATION, WITH OBSTRUCTION
PUD	534	GASTROJEJUNAL ULCER
PUD	534	ACUTE GASTROJEJUNAL ULCER WITH HEMORRHAGE
PUD	534	ACUTE GASTROJEJUNAL ULCER WITH HEMORRHAGE, WITHOUT MENTION OF OBSTRUCTION
PUD	534.01	ACUTE GASTROJEJUNAL ULCER, WITH HEMORRHAGE, WITH OBSTRUCTION
PUD	534.1	ACUTE GASTROJEJUNAL ULCER WITH PERFORATION
PUD	534.1	ACUTE GASTROJEJUNAL ULCER WITH PERFORATION, WITHOUT MENTION OF OBSTRUCTION
PUD	534.11	ACUTE GASTROJEJUNAL ULCER WITH PERFORATION, WITH OBSTRUCTION
PUD	534.2	ACUTE GASTROJEJUNAL ULCER WITH HEMORRHAGE AND PERFORATION
PUD	534.2	ACUTE GASTROJEJUNAL ULCER WITH HEMORRHAGE AND PERFORATION, WITHOUT MENTION OF OBSTRUCTION
PUD	534.21	ACUTE GASTROJEJUNAL ULCER WITH HEMORRHAGE AND PERFORATION, WITH OBSTRUCTION
PUD	534.3	ACUTE GASTROJEJUNAL ULCER WITHOUT MENTION OF HEMORRHAGE OR PERFORATION
PUD	534.3	ACUTE GASTROJEJUNAL ULCER WITHOUT MENTION OF HEMORRHAGE OR PERFORATION, WITHOUT MENTION OF OBSTRUCTION
PUD	534.31	ACUTE GASTROJEJUNAL ULCER WITHOUT MENTION OF HEMORRHAGE OR PERFORATION, WITH OBSTRUCTION
PUD	534.4	CHRONIC OR UNSPECIFIED GASTROJEJUNAL ULCER WITH HEMORRHAGE
PUD	534.4	CHRONIC OR UNSPECIFIED GASTROJEJUNAL ULCER WITH HEMORRHAGE, WITHOUT MENTION OF OBSTRUCTION
PUD	534.41	CHRONIC OR UNSPECIFIED GASTROJEJUNAL ULCER, WITH HEMORRHAGE, WITH OBSTRUCTION
PUD	534.5	CHRONIC OR UNSPECIFIED GASTROJEJUNAL ULCER WITH PERFORATION
PUD	534.5	CHRONIC OR UNSPECIFIED GASTROJEJUNAL ULCER WITH PERFORATION, WITHOUT MENTION OF OBSTRUCTION
PUD	534.6	CHRONIC OR UNSPECIFIED GASTROJEJUNAL ULCER WITH HEMORRHAGE AND PERFORATION
PUD	534.6	CHRONIC OR UNSPECIFIED GASTROJEJUNAL ULCER WITH HEMORRHAGE AND PERFORATION, WITHOUT MENTION OF OBSTRUCTION
PUD	534.7	CHRONIC GASTROJEJUNAL ULCER WITHOUT MENTION OF HEMORRHAGE OR PERFORATION
PUD	534.7	CHRONIC GASTROJEJUNAL ULCER WITHOUT MENTION OF HEMORRHAGE OR PERFORATION, WITHOUT MENTION OF OBSTRUCTION
PUD	534.71	CHRONIC GASTROJEJUNAL ULCER WITHOUT MENTION OF HEMORRHAGE OR PERFORATION, WITH OBSTRUCTION
PUD	534.9	GASTROJEJUNAL ULCER, UNSPECIFIED AS ACUTE OR CHRONIC, WITHOUT MENTION OF HEMORRHAGE OR PERFORATION
PUD	534.9	GASTROJEJUNAL ULCER, UNSPECIFIED AS ACUTE OR CHRONIC, WITHOUT MENTION OF HEMORRHAGE OR PERFORATION, WITHOUT MENTION OF OBSTRUCTION
PUD	534.91	GASTROJEJUNAL ULCER, UNSPECIFIED AS ACUTE OR CHRONIC, WITHOUT MENTION OF HEMORRHAGE OR PERFORATION, WITH OBSTRUCTION
